# Supplementary material for: Telephone-based aftercare groups for family carers of people with dementia – results of a mixed-methods process evaluation of a randomized controlled trial
Source: BMC Health Serv Res. 2023 Jun 15;23:643. doi: 10.1186/s12913-023-09579-1 (PMC10273544; doi:10.1186/s12913-023-09579-1)
Supplement: Supplementary file 6 — Additional file 6. [file 12913_2023_9579_MOESM6_ESM.xlsx]

## Sheet: Interviews 1
Additional file 6: Table A2. Results of the content analysis of interviews at t1
Main themes	Sub themes	Summary	Anchor examples (translated/English)a	Anquor examples (original/German)
Acceptability	Group structure	The process and structure were found to be suitable, as was the number of participants, with five people rated as ideal.	"... the group shouldn't be bigger, but it shouldn't be smaller either, I think. So it was so, just so right, in the exchange and listening." (I_15:53)	„... größer dürfte die Gruppe nicht sein, aber kleiner auch nicht, finde ich. Also es war so, gerade so richtig im Austausch und Zuhören.“ (I_15:53)
	Group preparation	There were different statements here. Some participants prepared regularly, while others went spontaneously to the telephone groups. Both approaches were felt to be suitable by the participants.	"With some yes, with others not so much. I went in completely unprepared, but on the other hand, I learned so much from the participants in the course of the conversation that, on balance, it was not a loss or a mistake that I had not prepared myself so explicitly for it." (I_13:42)	"Bei manchen ja, bei anderen nicht so sehr. Da bin ich dann völlig unbedarft reingegangen, aber ich habe dann andererseits so viel im Laufe des Gespräches erfahren von den Teilnehmerinnen, dass es also unterm Strich kein Verlust oder kein Fehler war, dass ich mich dann eben nicht so explizit darauf vorbereitet hatte.“ (I_13:42)
	Accompanying materials	The accompanying materials were consistently rated positively and perceived as supportive for the telephone groups and beyond.	"The materials were good. Above all, we had something existing. You can see a lot like this on television, and now there is a lot more talk about it, but what we have or what we received: You can read it, look it up and everything. Then you are immediately again more aware of it, and you get into this whole thing again more easily, and you haven't forgotten so much." (I_6:31)	„Die Materialien waren gut. Da hatte man vor allen Dingen was Bestehendes. Man sieht da auch viel so im Fernsehen, da wird ja auch jetzt einiges mehr gesprochen darüber, aber so, was wir haben oder was wir gekriegt haben: Man kann es nach lesen, nach gucken und alles. Da ist einem das dann gleich wieder bewusster und man kommt dann wieder eher in diese ganze Sache mit rein und man hat da nicht so…
	Participation organization	For most family carers, organizing the appointment was unproblematic; complicating factors sometimes included spontaneous doctor's appointments. Furthermore, working family carers indicated (N=2) that they had to find time for the telephone appointments and that participation was rather difficult for them.	"I thought it was good. I was able to organize it well. Tuesday morning, it was very good for me because I have a helper from half past eight to help me with the household." (I_5:42)	"Bei manchen ja, bei anderen nicht so sehr. Da bin ich dann völlig unbedarft reingegangen, aber ich habe dann andererseits so viel im Laufe des Gespräches erfahren von den Teilnehmerinnen, dass es also unterm Strich kein Verlust oder kein Fehler war, dass ich mich dann eben nicht so explizit darauf vorbereitet hatte.“ (I_13:42); „Ich fand sie gut. Ich habe es gut organisieren können. Der Dienstag…
Group setting	Group as a new experience	The form of the exchange/setting was described as positive, with more than half of the participants reporting that they found this group exchange to be a new experience.	"I'd like to say, that it was all a new experience in this form, I'd never taken part in anything like it before, and even the rehab in R., that was all new. A ne w experience, a new way of thinking, new ways of looking and determining and everything. So that all has been new. And whether I could say there now, individually or with several people, I think, in one way, the group discussion was mor…	„Also ich will mal sagen, das war alles eine neue Erfahrung in dieser Form, da habe ich noch nie an so was teilgenommen. Und selbst die Reha in R., das war ja auch alles neu. Eine neue Erfahrung, ein neues Mitdenken, neues Gucken und Feststellen und alles. Also das ist ja alles neu gewesen. Und ob ich da jetzt sagen könnte, einzeln oder mit mehreren, ich glaube, auf der einen Art ist das Gruppeng…
	Group exchange	The exchange was largely experienced as helpful and relevant, as a bonding experience, or as generally positive.	"What was important to me was that everyone was very open and detailed about their problems and concerns. That was so important to me." (I_5:34) "And that did me a lot of good. We all knew what we were talking about and you could recall some things again that you had forgotten but already knew. There were a lot of tips once again." (I_15:4) "So also I really felt it was good. It did good." (I_13:…	„Wichtig war mir, dass alle sehr offen und ausführlich über ihre Probleme und Sorgen gesprochen haben. Das war mir so wichtig.“ (I_5:34); „Und das hat mir sehr gut getan. Wir wussten alle, von was wir sprechen und man konnte wieder einiges abrufen, was man vergessen hatte, aber schon wusste. Es gab viele Tipps nochmal.“ (I_15:4); „Also auch ich hatte wirklich das Gefühl, es war gut. Es hat gut ge…
	Knowing each other from rehab	More than half of the participants mentioned that they knew each other from the previous rehab and found it helpful and positive; a basis of trust was thus established in advance.	"So, I liked it in the group.Especially also, because we all knew each other from the rehab. And so, I don't know now, therfore I don't know, how it would be if I were here in a group now and didn't know anyone there." (I_3:22)	„Also ich fand das in der Gruppe gut. Insbesondere auch, da wir uns ja schon alle von der Reha kannten. Und also, ich weiß jetzt nicht, also ich weiß jetzt nicht, wie es wäre, wenn ich jetzt auch in einer Gruppe hier wäre und hätte da niemanden gekannt.“ (I_3:22)
	Moderation	The conduct and guidance of the groups was found to be appropriate, adequate, competent and friendly.	"And also the leading of the conversation was pleasant. And what you didn't want to say, you didn't have to say. What you wanted to get off your chest, you could say." (I_13:42)	„Und auch die Gesprächsführung war angenehm. Und was man nicht sagen wollte, musste man nicht sagen. Was man gerne loswerden wollte, konnte man sagen.“ (I_13:42)
Group contents	Group themes	The topics were consistently perceived as appropriate and relevant and as confirming and deepening the topics from the rehabilitation treatment (e.g., on sociolegal issues or on dealing with grief and loss).	"Dealing with grief, yes and with loss, for people also often very important. Everything is actually very important. Yes, and the social networks; I also noticed that in the clinic. People always had a high need for that too, and I noticed that here now." (I_14:12)	„Umgang mit Trauer, ja und Verlust, bei den Menschen auch oft sehr wichtig. Alles eigentlich sehr. Ja, und die sozialen Netzwerke, das habe ich auch in der Klinik gemerkt, da hatten die Leute auch immer einen hohen Bedarf und das habe ich hier jetzt auch gemerkt.“ (I_14:12)
	Suggestions from the group	More than half of the participants were able to benefit from the suggestions given to each other. The focus here was on concrete ways of dealing with situations and reflecting on one's own actions.	"When I heard what others were doing, I thought about in what form I could apply that for myself." (I_8:20); "I thought this exchange was good, and I also thought solely that in the group good, bevause, yes, we both could have talked to each other on the phone. But in this way, practical things from others came in again. So sometimes just only, they told us about situations where we could reflect…	„Wenn ich hörte, was andere machen, habe ich überlegt, was ich, in welcher Form ich das für mich anwenden kann.“ (I_8:20) "Ich fand diesen Austausch gut und ich fand auch einzig das in der Gruppe gut, weil, ja wir hätten beide miteinander telefonieren können. Aber so kamen ja doch nochmal so praktische Dinge von anderen mit rein. Also manchmal auch einfach nur, die haben dann so Situationen erzäh…
	Differentiation in the experience from other participants	Some participants stated that other people’s topics were not relevant for them because, for example, they were in a different care setting and had different prerequisites.	"Because, the situation is different for me. The relatives there had much more to do with their partner than I do here at home. Everything is much calmer with me, and I don't have any, not these problems." (I_4:8)	„Weil, bei mir ist die Situation ja anders. Die Angehörigen da hatten ja viel mehr mit ihrem Partner zu tun, als ich hier zu Hause. Es ist ja bei mir alles viel ruhiger und ich hab ja auch keine, nicht diese Probleme.“ (I_4:8)
Transfer to everyday care	personal insights and inner experiences	Here, several participants talked about acceptance of the illness, willingness to accept help, recognition of their own limits and changed views of the care situation. In this context, "understanding" and "composure" were mentioned several times as key words.	"What comes to mind so spontaneously now is this serenity. It is what it is. I've always tried to change something so frantically in advance, where I think: This will be a little better again. I guess I haven't really accepted the disease all these years." (I_15:37)	„Was mir jetzt so spontan einfällt, ist diese Gelassenheit. Es ist, wie es ist. Und ich habe immer versucht, im Vorfeld so krampfhaft irgendwas zu verändern, wo ich denke: Das wird noch ein bisschen besser wieder. Ich habe wohl die ganzen Jahre die Krankheit nicht richtig akzeptiert.“ (I_15:37)
	Changed behaviour towards the person in need of care	Almost all participants commented on this and reported a change in their behaviour towards their relative in need of care. For example, this included aspects such as creating a relaxed environment, taking time, not overtaxing the relative with dementia, adapting one's own behaviour to the situation (e.g., remaining calm), and not taking personally statements made by the relative with dementia.	"I have actually learned that I have to be much more patient with my husband. I try to do that, I'm trying to do that now, and I have to say that the calmer I am, the calmer my husband is, too, and things go a lot better then, don't they? Which I didn't have at all before the whole rehab." (I_9:2)	„Ich habe eigentlich gelernt, dass ich wesentlich mehr Geduld haben muss mit meinem Mann. Das versuche ich, versuche ich jetzt auch und ich muss sagen: Je ruhiger ich bin, umso ruhiger ist mein Mann auch und es läuft auch wesentlich besser dann, nicht? Was ich überhaupt vor der ganzen Reha nicht gehabt habe.“ (I_9:2)
	Implementation of the aftercare recommendations	More than half of the participants reported consistent implementation of the aftercare recommendations, such as the use or expansion of outpatient care or day care. Furthermore, some participants sought sociolegal advice. Two participants reported taking more care of themselves and taking time for their own activities.	"Not that I just took anything from every session, because from the beginning I was totally against involving a nursing service. And I would be able to do that on my own. And in a certain sense it is like that, but in such a way I relieve my husband now also a little bit and him I have tasking perhaps too much in this respect and yet, I have already come further, that I really take care support f…	„Nicht, dass ich eben aus jeder Sitzung irgendwas mitgenommen habe und, weil ich von Anfang an erst total dagegen war, einen Pflegedienst mit einzuschalten. Und ich würde das alleine schaffen. Und im gewissen Sinne ist es ja auch so, aber so entlaste ich jetzt meinen Mann auch ein bisschen und den habe ich vielleicht auch zu sehr in Anspruch dahingehend genommen und doch, da bin ich ja schon weit…
Relatives' groupsb	Previous experience with groupsb	The participants' statements on this were mixed. Some had good and helpful previous experiences with support groups for carers and experienced the group as supportive, while others had not or had bad experiences.	"Well, I did 'Caring Relatives,' 'Caring Daughters,' I think it was, 'Caring Daughters and Sons.' That was me; there was too much complaining in that. I couldn't, it doesn't help me." (I_8:32)	„Also ich habe „Pflegende Angehörige“ mitgemacht, „Pflegende Töchter“, glaube ich, war das. „Pflegende Töchter und Söhne“. Das war mir, da war mir zu viel Gemotzte dabei. Das konnte ich, hilft mir nicht.“ (I_8:32)
	Attitude towards the use of relatives' groupsb	Here, there were also different responses to the question about the use of relatives’ support groups and the time involved. Most of the caring relatives wanted to participate in a group and were looking for such a group; however, spatial distance to the group and lack of care possibilities for the relative with dementia during this time were seen as obstacles. Some participants did not find such …	"Yes. I can well imagine that. I do think that I will do that."" (I_10:42); "At the moment, no. Because, I don't know, I don't see it that way, that someone can help me now, because I, how should I say, I find it, how it runs here with us, calm and good now. And whether I need advice, I don't think so at the moment." (I_4:12); "Yes and no. So it's a bit like that, I don't want to sacrifice any mo…	"Ja. Das kann ich mir gut vorstellen. Ich denke doch, dass ich das machen werde.“ (I_10:42); „Im Moment nicht. Denn, ich weiß nicht, ich sehe das nicht so, dass mir da jemand jetzt so helfen kann, weil ich, wie soll ich sagen, ich finde das so, wie das hier bei uns läuft, ruhig und gut jetzt. Und ob ich da irgendwie so Ratschläge brauche, ich glaube im Moment nicht.“ (I_4:12); „Ja und Nein. Also …
Summary of the participants	Situation of the participants after the telephone-based groups (6 months after rehab)	There were very individual statements here. Overall, half of the participants reported an improvement in their care situation. For some, there was no change but also no worsening of the situation.	"So actually I have to say, with every conversation, with every round of talks, I actually felt better. Because you can always take away little things, even if they are only little things, for everyday life. Even if every case is special and everyone has to make the best of it themselves or see how they can do it; but, I have to say, I really feel better." (I_2:2)	„Also eigentlich muss ich sagen, doch mit jedem Gespräch, mit jeder Gesprächsrunde, ging es mir eigentlich irgendwo besser. Da man immer Kleinigkeiten, wenn es auch Kleinigkeiten nur sind, mitnehmen kann, für den Alltag. Auch, wenn eben jeder Fall für sich extra ist, und jeder muss selbst das Beste draus machen oder sehen, wie er das machen kann, aber ansonsten, muss ich sagen, geht es mir wirkli…
	Wishes and suggestions of the participants	The concrete wishes/suggestions of the participants were varied and individual. Statements included continuation of the groups beyond the period of six months, possibly at a larger interval (N=2); the groups should be based on voluntariness (N=2); the composition of the groups could be more specific (e.g., in terms of the fit of the care situation, such as caring children or professionals (N=2); …	"But like I said, because this is an older generation, that's why I would have preferred that someone, at least one, still be there who is the same age as me and also caring for a parent." (I_2:28)	„Aber wie ich schon sagte, weil das eine ältere Generation ist, darum hätte ich mir lieber gewünscht, dass jemand, wenigstens einer, noch dabei ist, der das gleiche Alter hat, so wie ich und auch ein Elternteil pflegt.“ (I_2:28)
	Positive criticism to the aftercare groups	There was a positive response from the participants regarding the overall impression of the telephone-based aftercare service, the combination of the service with the previous rehabilitation treatment, and the importance of aftercare. Overall, the majority of participants expressed a positive opinion of the service and experienced it as helpful and supportive for everyday care. The offer was furt…	"I really liked it. I was always happy to hear from the others how they were doing and how things were going for them. No, nothing really bothered me. It was always really interesting. When I hung up the phone, I was always really satisfied." (I_9:58)	„Gut gefallen hat mir das wirklich. Also ich habe mich wirklich immer gefreut, von den anderen zu hören, wie es denen so geht und wie es bei denen weitergegangen ist. Nein, gestört hat mich eigentlich nichts. Also es war wirklich immer interessant. Man ist da aufgegangen und wenn ich dann den Hörer aufgelegt hatte, war ich immer so richtig zufrieden.“ (I_9:58)
	Negative criticism to the aftercare groups" and "negative	Less than half of the participants had negative criticism. Some reported that they did not consider the groups’ topics to be relevant for themselves or that they were already familiar with these topics. One participant criticized the fact that it was difficult for her to attend as a working person.	"Yes, everyone let go of their grief, I would say, and then it was also addressed. I thought that was good, too, but I can't say now that it really helped me." (I_12:26)	„Ja jeder hat so seinen Kummer losgelassen, sage ich mal so und dann wurde auch drauf eingegangen. Ich fand das auch gut, aber ich kann jetzt nicht sagen, dass es mir wirklich weitergeholfen hat.“ (I_12:26)
a To ensure the quality of the translation of the original German-language anchor examples into English, the following standardized forward-backward translation procedure was applied to each quote: (1.) the original anquor example was forward translated into one single interim translation in target language, (2.) the interim translation was backtranslated into source, (3.) review of the backward-…
b This category was obtained Inductively
