# Supplementary material for: Telephone-based aftercare groups for family carers of people with dementia – results of a mixed-methods process evaluation of a randomized controlled trial
Source: BMC Health Serv Res. 2023 Jun 15;23:643. doi: 10.1186/s12913-023-09579-1 (PMC10273544; doi:10.1186/s12913-023-09579-1)
Supplement: Supplementary file 7 — Additional file 7. [file 12913_2023_9579_MOESM7_ESM.xlsx]

## Sheet: Interviews 2
Additional file 7: Table A3. Results of the content analysis of interviews at t2
Main themes	Sub themes	Summary	Anchor examples (translated/English)*	Anchor examples (original/German)
Contents and subject matter	Use of the accompanying materials	In retrospect, the accompanying materials were also rated as positive and continued to be used by some participants.	"So, I don't intend to dispose of the folder because I do imagine that I'll have a look in there again from time to time. And there were partly also so literature references, whom I did not go after now also yet. And yes, I say, every now and then, there is also a contact with others who are then newly faced with the problems and that can then also be helpful again. Kind of like this, so not to p…	„Also ich habe auch nicht vor den Ordner zu entsorgen, weil ich mir schon vorstelle, doch mal wieder da rein zu blicken. Und da waren ja zum Teil auch so Literaturhinweise, denen ich jetzt auch noch nicht hinterher gegangen sind. Und ja, ich sage mal, ab und zu, kommt mich mal auch ein Kontakt mit anderen, die dann neu vor den Problemen stehen und da kann das dann auch nochmal hilfreich sein. Irg…
	Presence of the themes	The specific contents and topics of the telephone group meetings did not apply to many participants, but there was exchange and assistance among the participants.	"No, actually not that big. What has stuck, is that we all have so basically the same thing. And one a little more and the other a little less. But it's just, I just miss the personal adress." (I_9.2:6); "Yet, of course I remember it quite well, but it was always more about the dementia... I know that everyone reported about it, from which I could of course also draw a lot for me." (I_16.2:4)	„Ne, so eigentlich groß nicht. Es ist so, was so hängen geblieben ist, dass wir alle im Prinzip so das Gleiche haben. Und der eine ein bisschen mehr und der andere ein bisschen weniger. Aber es ist einfach, mir fehlt einfach die Ansprache.“ (I_9.2:6) „Doch natürlich erinnere ich mich da ganz gut dran. Aber es ging ja doch immer mehr um die Demenz… Ich weiß, dass alle darüber berichteten, woraus i…
Transfer to everyday care	Current care situation	Almost all participants reported that the stress of the care situation had continued to increase. Two participants reported their own physical complaints. Some reported that it was difficult to obtain outpatient help for their relative with dementia. Almost all participants gave information about the deterioration and progression of the dementia and the resulting restrictions and burdens for them.	"Yes, yes, very severe. So now the situation is like this, of course I visit him and go for a walk with him and go for a coffee with him, but an exchange in the sense is no longer possible. He degraded very quickly. Physically he's still pretty good, but mentally there's nothing left. And of course that affects the relationship, that's clear." (I_8.2:12); "But it doesn't get better, it gets worse…	„Ja, ja, sehr gravierend. Also ist jetzt die Situation so, natürlich besuche ich ihn und gehe mit ihm spazieren und gehe mit ihm Kaffee trinken, aber ein Austausch in dem Sinne, ist nicht mehr möglich. Er hat sehr schnell abgebaut. Und körperlich ist er noch ziemlich gut drauf, aber geistig ist nichts mehr da. Und das wirkt sich natürlich auf die Beziehung aus, das ist klar.“ (I_8.2:12) „Aber es …
	Personal insights and changed behavior	Here, there were various individual statements by the participants about personal insights or changed behaviour in relation to the relative in need of care, which were attributed to the rehabilitation treatment or the aftercare groups. An improved acceptance of dementia, the implementation of learned knowledge in everyday care or learned skills in dealing with the ill relative were mentioned.	"And that was probably also with, so already with cure, so with rehab and telephone group. Then somehow yet this realization that just, yes, the use of a nursing home is now not synonymous with 'I am a bad daughter'. But simply this also "I have a life of my own and I also have the right to have a life of my own.'" (I_3.2:8); "But yes. I have become much calmer. And that I still fly off the handl…	„Und das war wahrscheinlich auch mit, also schon mit Kur, also Reha und Telefongruppe. Dann irgendwie doch dieses Realisieren, dass halt, ja die Nutzung eines Pflegeheims jetzt nicht gleichbedeutend ist mit "ich bin eine schlechte Tochter". Sondern einfach dieses auch "ich habe ein eigenes Leben und ich habe auch das Recht darauf, ein eigenes Leben zu haben.“ I_3.2:8); „Doch ja. Ich bin ja wesent…
	Expansion of support services/utilization of assistance	The majority of participants reported concrete offers of help and support that they had implemented at the suggestion of the telephone groups and rehab, such as the use of day care for the ill relative or the adaptation of living space. These were also offers that had not previously existed.	"Yes, because yet with some things it is like this, came to light, where I didn't know that there was such a thing. For example, this with the move, with the relocation money that you get from the care insurance, which pay for the move. I didn't know that. And otherwise, yes, there was also the conversation at that time with the daycare. And then I also took that up and made use of it. Since then…	„Ja, weil doch bei einigen Sachen ist es da so zum Vorschein kam, wo ich gar nicht wusste, dass es so was gibt. Zum Beispiel dies mit beim Umzug, mit dem Umzugsgeld, das man bekommt von der Pflegeversicherung, die den Umzug bezahlen. Das wusste ich nicht. Und ansonsten ja, es war auch da das Gespräch damals mit der Tagesstätte. Und das habe ich dann auch aufgenommen und in Anspruch genommen. Seit…
Group reference	Exchange in the group	As in the first interview, it was also clear here that the exchange among the group members was remembered as positive and helpful. It became apparent that the bonding experience of caring plays an important role.	"So what is present is just... . Well, it only has limited so much to do with the actual topics, it's just this exchange with the others, that you already knew. This knowledge, 'I am not alone, I am not an isolated case, others have the same fate, at least roughly." (I_3.2:4)	„Also was präsent ist, ist halt... Also es hat jetzt nur so bedingt mit den eigentlichen Themen zu tun, ist halt einfach immer nochmal dieser Austausch mit den anderen, die man ja auch schon kannte. Dieses Wissen "ich bin nicht alleine, ich bin kein Einzelfall, die anderen haben das gleiche Schicksal, so grob zumindest". (I_3.2:4)
	Contact with the group	Contact among group members still existed for half of the participants at the time of the second interview (six months after the groups).	“Yes, yes, yes. We are a small group of four people, they are constantly still in contact with each other.”; (I_2.2:8) “None at all. Mrs. X called me once, but that was a long time ago. But I wanted to, had promised her to call again – but I didn’t make it.” (I_6.2:20)	,„Ja, jaja. Wir sind eine kleine Gruppe von vier Leuten, die stehen ständig noch in Verbindung miteinander.“ (I_2.2:8) „Gar keine. Die Frau X hatte mich mal angerufen, aber das ist auch schon lange her. Aber ich wollte, hatte ihr versprochen wieder anzurufen - aber ich habe es nicht geschafft.“ (I_6.2:20)
	Continuation of the groups	More than half of the participants would have been in favour of continuing the groups, but there were differing opinions about the time interval at which the groups could have been continued. The other half of the participants considered the aftercare offer to be suitable in terms of duration.	“Well, I would almost say that if this were to go on for more than a year, ... that would probably be a good thing. But the half year was already helpful. So for me, I think, it was really important that it didn't end so abruptly with the rehab and that one was then again, in quotations marks, left on my own again.” (I_3.2:18); “That was actually fitting, the way it was, I thought. We actually ha…	„Also ich würde mal fast sagen, wenn das jetzt so über ein Jahr ginge, …, also wäre das wahrscheinlich auch gut. Aber das halbe Jahr war schon mal hilfreich. Also wichtig war für mich, glaube ich, wirklich, dass dann, dass es nicht so abrupt mit der Reha endete und man dann wieder in Anführungstrichelchen auf sich alleine gestellt war.“ (I_3.2:18); „Ach, das war eigentlich passend, wie das war, f…
	Support groups for relatives	Almost all participants commented on the topic of family support groups. On the whole, relatives' support groups are seen as a suitable option. However, it is usually difficult to make use of them because of the distances involved or the fact that the patient is receiving care at the same time.	"So I still don't visit any now. But that's also a time issue." (I_3.2:10); "Yes that's hard to get here. That is on the days when my husband is at home, and I have no one there for my husband." (I_9.2:20)	„Also da besuche ich jetzt immer noch keine. Das ist aber auch Zeitthema halt.“ (I_3.2:10) „Ja, das ist hier schwer zu kriegen. Das ist dann an den Tagen, wo mein Mann zu Hause ist und da habe ich keinen für meinen Mann.“ (I_9.2:20)
Summary of the participants	Personal criticism and suggestions	Criticism was voiced regarding the time constraints of the participants (N=3), especially with regard to the care of the family member in need of care. One suggestion was to address the topic of dealing with grief and loss in dementia more intensively.	"No, it was just that, well, it was sometimes a bit difficult for me, but then I think I always or almost always managed to take part, because I'm still working. In addition times a little bit of problems, a little bit organizational and so and yes, that shows itself then yes." (I_1.2:38)	„Ne, nur das es ja, gut, teilweise ein bisschen für mich schwierig war, aber ich habe es dann, glaube ich, doch immer oder fast immer hingekriegt dran teilzunehmen, weil ich ja noch berufstätig bin. Dazu mal ein bisschen Probleme, ein bisschen organisatorisch und so und ja, das zeigt sich ja dann.“ (I_1.2:38)
	Positive feedback	Almost all participants gave positive feedback on the telephone aftercare service. In particular, the exchange of experiences and the professional support after rehab were rated positively.	"So I still, I can only recommend to anyone who is in a similar situation, caring for relatives at home, to take part in something like this. So I can only warmly recommend it. I have, I have no better advice...Still very good, motivating, rich in experience. Yes, I always was able take something with me in any case" (I_8.2:2)	„Also ich kann nach wie vor, kann ich nur jedem empfehlen, der in einer ähnlichen Situation ist, die Angehörigen daheim pflegt, so was mitzumachen. Also ich kann es wärmstens nur ans Herz legen. Ich habe, einen besseren Rat habe ich nicht...Nach wie vor sehr gut, motivierend, erfahrungsreich. Ja, ich konnte jedenfalls immer was mitnehmen.“ (I_8.2:2)
* To ensure the quality of the translation of the original German-language anchor examples into English, the following standardized forward-backward translation procedure was applied to each quote: (1.) the original anquor example was forward translated into one single interim translation in target language, (2.) the interim translation was backtranslated into source, (3.) review of the backward-…
