# Supplementary material for: Telephone-based aftercare groups for family carers of people with dementia – results of a mixed-methods process evaluation of a randomized controlled trial
Source: BMC Health Serv Res. 2023 Jun 15;23:643. doi: 10.1186/s12913-023-09579-1 (PMC10273544; doi:10.1186/s12913-023-09579-1)
Supplement: Supplementary file 8 — Additional file 8. [file 12913_2023_9579_MOESM8_ESM.xlsx]

## Sheet: Tabelle1
Additional file 8_Table A4. Results of the content analysis of focus group interview
Main themes	Sub themes	Summary	Anchor examplesa (translation/English)	Anchor examples (original/German)
Experience of the telephone aftercare groups	Motivation of the participantsb	One participant was so motivated to participate in the aftercare groups that she even joined a group via her cell phone while on vacation.	"One of the rehabilitants was on vacation with her husband and still participated in the telephone group. Had contacted before and that went through the mobile phone. That showed me how interested she was in participating and not missing anything."	"Da war eine der Rehabilitandinnen mit betroffenem Ehemann im Urlaub und hat trotzdem an der Telefongruppe teilgenommen. Hatte sich vorher gemeldet und das ist dann über das mobile Telefon gelaufen. Das hat mir gezeigt wie interessiert sie war, daran teilzunehmen und möglichst nichts zu versäumen."
	Quality of the discussions	The exchanges in the telephone groups were very concentrated because the participants were less distracted than in a face-to-face group, where people see each other. The disadvantage of a telephone-based group is that you cannot see the facial expressions of your conversation partner; therefore, it requires special sensitivity and attention to who might need to be integrated more into the convers…	"So it was a very concentrated work, concentrated exchange also"; "And the disadvantage is, of course, that you don't see each other face to face and can then respond to facial expressions."; "That the telephone does not make the difference now in the free topic discussion, but that it is rather other factors, like now the participants for example so."	"Also es war ein sehr konzentriertes Arbeiten, konzentrierter Austausch auch."; "Und der Nachteil ist natürlich, dass man sich nicht von Angesicht zu Angesicht sieht und dann eben auch auf Mimik eingehen kann."; "Dass das Telefon jetzt nicht den Unterschied macht in der freien Themendiskussion, sondern dass es eher andere Faktoren, wie jetzt die Teilnehmer zum Beispiel so
Conducive structures and processes for successful implementation	Set phone group appointments during the recruitment procesb	The dates were set by the two moderators of the telephone groups and were not discussed with the participants. There were only one or two postponements (i.e., rarely); otherwise, the fixed dates were kept. During recruitment, the participants’ problems with the fixed dates were only sometimes addressed because the specifications of the study were very strict (e.g., distance of the first appointme…	"So the appointments were set by us and either they could or they could not. I think that's also good that we did it that way, because otherwise you can have hour-long discussions about appointments."	"Also die Termine sind ja festgelegt worden von uns und entweder die konnten oder die konnten nicht. Ich denke das ist auch gut so, dass wir das so gemacht haben, weil sonst kann man da stundenlange Diskussionen über Termine führen."
	Reminder call	The reminder calls were predominantly perceived as positive and helpful by the participants, e.g., actually as a reminder aid. There were only a few participants who felt disturbed rather than helped by the reminder calls. The reminder call was truly only used as an appointment reminder and not to deal with the participants’ current problems. Sometimes, topics or current problems that were mentio…	"I would say predominantly good, the preliminary calls"; "There were, of course, apporaches where participants tried then content-related to start a conversation.. But then I only recorded that briefly and then said: "We'll take that in for the next day"; " So I never content-related went into conversations."	"Ich würde sagen überwiegend gut, die Vorabanrufe."; "Es gab natürlich Ansätze, wo Teilnehmer versucht haben dann inhaltlich auch ein Gespräch dazu schon mal zu beginnen. Das habe ich dann aber nur kurz aufgenommen und habe dann gesagt; "Das nehmen wir dann für den nächsten Tag mit rein"; " Also ich bin nie inhaltlich in Gespräche gegangen."
	Use of the telephone to conduct the aftercare groupb	The telephone is very well suited for conducting the aftercare groups since older people are familiar with this medium. By conducting the aftercare groups by telephone, it was possible to connect participants who lived very far apart from each other in Germany. Therefore, no one had to be excluded from participation because of their place of residence.	"It's simply a medium, that is available to everyone. They can all handle it"; "It's accessible to people who also live far apart, because we are a clinic that operates nationwide."	"Das ist einfach ein Medium, das steht allen zur Verfügung. Das können die alle handhaben."; "That it is accessible to people who also live far apart because we are a clinic that operates throughout Germany."
	Structured groups	In a telephone group, it is convenient to have a structure, such as a thematic introduction [followed by moderated discussion].	"[...] it was first of all a good start that you had a topic where you could go into the discussion."	"[...] es war erstmal ein guter Einstieg, dass man ein Thema hatte, wo man in die Diskussion gehen konnte."
	Feedback sheets	The feedback forms were very well suited to prepare for the next session in terms of content and quality assurance. They can be retained in this form.	"[...] but just also for the moderators to know what I might have to address next time."; "[...] one can use this [feedback sheet], so to speak, also simply again for quality assurance [...]"	"[...] aber eben auch für die Moderatoren zu wissen auf was muss ich vielleicht beim nächsten Mal eingehen."; "[...] man kann sozusagen den [Feedback-Bogen] Nutzen, um einfach auch nochmal zur Qualitätssicherung [...]"
	Supervision	The supervision was helpful for engaging participants who were difficult to reach or for addressing stressful situations for the family caregivers. It was also a good opportunity to talk about one's own behaviour in the groups, e.g., if one leaves enough space for the participants, they can start a conversation. Apart from that, the supervision sessions were also about establishing the study and …	"So also this around, which played a role now in the study was very good for it.", "[...] ut also content-related in cases where it was difficult to reach people or a group that was running very slowly..."; "Also to see on which level I cdo ommunicate."	"Also auch so dieses drum herum, was da noch eine Rolle spielte jetzt in der Studie war dafür sehr gut."; "[...] aber eben auch inhaltlich zu Fällen, wo das eben vielleicht schwierig war Leute zu erreichen oder eine Gruppe, die eben sehr zäh lief oder."; "Auch zu gucken auf welcher Ebene kommuniziere ich?"
	Group folder	The group folder was seen as helpful for conducting the groups in order to not lose the thread of the respective group topic. The group folder was helpful for responding to the group contributions, but otherwise it was not used for moderating the aftercare groups. The group folder was primarily there for the family carers. The group folder was referred to during the moderation of the groups	"It [the folder] specified the structure once again"; "I lost the thread of the topic, and that brought me back again"; "The folder itself does not actually play a role for me as a moderator now"; "Yes, of course we have that on it. So I at least pointed it out."	"Er [der Ordner] hat die Struktur nochmal angegeben."; "[...] dass ich jetzt den Faden verliere für das Thema und das hat mich dann auch wieder zurückgeholt"; "Aber der Ordner selber spielt jetzt für mich als Moderatorin eigentlich keine Rolle."; "Ja natürlich wir haben ja das darauf. Also habe ich zumindest darauf hingewiesen."
Promoting and inhibiting factors for the implementation of the telephone groups	Promoting factors	It was beneficial for the implementation of the aftercare groups that the participants already knew each other from rehabilitation and could open up better. The participants did not know that other participants first agreed to participate and then dropped out. To ensure regular participation in the groups, it was important to create a commitment.	"And they also knew who they were talking to. And because of that, there was already an openness that was a good bonus for leading such groups."; "Thus, so we had a very fixed setting now. Here, I mean, they are here voluntary. Thus, so to create a commitment ."	"Und eben auch wussten, mit wem sprechen sie da. Und dadurch auch schon mal so eine Offenheit da war, die schon mal ein guter Bonus war, um solche Gruppen zu führen."; "Also so wir hatten ja jetzt so ein ganz festgelegtes Setting. Hier also ich meine die sind hier freiwillig. Also so eine Verbindlichkeit zu schaffen."
	Inhibiting factors	If the individual family carers were preoccupied with their current problems in the care situation, this sometimes hindered the ability to quickly address the topic of the current group session. It was less disruptive if, for example, a participant had to leave the group session before the end. If the organization of the care of the relative with dementia during the aftercare group did not work o…	"Then there were also sessions where very current topics of the participants were in the foreground, so that we could not immediately go into our group topic"; "If the organization of the care of the relative with dementia during the aftercare group did not work out and he or she was therefore at home, this could certainly lead to the fact that the carers were very distracted and could not proper…	"Dann gab es auch Sitzungen wo ganz aktuelle Themen der Teilnehmer im Vordergrund standen, sodass wir nicht gleich auf unser Gruppenthema eingehen konnten."; "Wenn die Organisation der Betreuung des zu pflegenden Angehörige mit Demenz während er Telefongruppen nicht geklappt hat und er/sie deshalb zu Hause war konnte dies schon dazu führen, dass die Angehörigen sehr abgelenkt waren und sich nicht…
satisfaction of the participants with the aftercare offer	General satisfaction	The telephone-based aftercare groups are a good opportunity for family carers to get out of their isolation through verbal exchange, and they found this to be a relief.	"And they are in social isolation, which they sometimes find difficult to get out of. And for them, an oral exchange is also very important because of their age [...]."; "I believe that this telephone story was and is a very good opportunity for these people."	"Und die sind in der sozialen Isolation, aus der sie beschwerlich mitunter heraus kommen. Und für die ist ein mündlicher Austausch auch aufgrund ihres Alters ganz wichtig [...]"; "Ich glaube dass diese telefonische Geschichte für diese Menschen eine sehr gute Möglichkeit war und ist."
	Topics of group sessions	Overall, the topics complemented each other very well and suited most family carers. However, some people were not able to deal with certain topics, which was then discussed in the group. The topic of dealing with ambiguous loss was very important for the family carers.	"No, I found it thematically appropriate and also sensibly structured"; "The topic of ambiguous loss, i.e. coping with grief and loss in dementia, is a topic that touched many people very much."	"Nein, also ich fand das thematisch passend und auch sinnvoll aufgebaut."; "Das Thema uneindeutiger Verlust, also der Umgang mit Trauer und Verlust bei Demenz, ist ein Thema, was viele sehr berührt hat"
	Implementation of aftercare recommendationsb	The implementation of the aftercare recommendations was not discussed explicitly in the groups but rather indirectly; for example, using flashing light at the end of the telephone-based aftercare sessions to indicate that something had been implemented. Sometimes, these aftercare recommendations were implemented. In one case, a family carer was able to implement an aftercare recommendation and fi…	"So sometimes it worked, sometimes it didn't."	"Also manchmal hat es geklappt, manchmal hat es auch nicht geklappt."
	Perceived support from telephone-based aftercare groupsb	In individual situations, it was clear to see that the participants found the groups to be supportive. For example, one participant was able to place her husband in a nursing home with the help of the group and was better able to cope with the psychological stress associated with this. A few participants tended to downplay the stress of their care situation and insisted that while participation i…	"One participant had an extremely difficult situation where she used the group to get strength for the day."	"Eine Teilnehmerin hatte eine extrem schwierige Situation, in der sie die Gruppe genutzt hat, um sich die Stärke für den Tag zu holen."
	Perception as aftercare serviceb	It is difficult to say to what extent the participants were aware that the telephone groups were an aftercare measure. In any case, they found it good to have stable support after the end of rehab where they could get information, talk about certain topics again and exchange ideas with other rehab patients to find personal contact.	"They thought that was very good, that it wasn't the end, but that there was support and the possibility to ask questions once again, the possibility to discuss it once again. To have contact and exchange once again like that."	"Das fanden sie sehr gut, dass eben dann nicht Schluss war, sondern dass es da die Begleitung gab und die Möglichkeit nochmal Fragen zu stellen, die Möglichkeit das nochmal. Nochmal den Kontakt und den Austausch zuhaben so."
	Frequency and length of sessions/length of aftercare measure overall	Some would have liked to talk in the telephone conferences more often than every four weeks. Others would have liked to extend the aftercare measure altogether, i.e., longer than 6 months, although they would prefer to telephone each other at greater intervals. For others, the overall duration of the aftercare measure and the frequency of the telephone-based groups were just right. Many felt that…	"Some have said that could have been more close-meshed, not just every four weeks, or it could have been longer, but then at greater intervals."; "But so on the whole, with the four weeks gap, that was already and the half year, that felt coherent"; "With some groups, it has become apparent that the time of one hour was a bit tight."	"Manche haben gesagt das hätte noch engmaschiger sein können, nicht nur alle vier Wochen oder es hätte noch mal länger sein können, dann aber in größeren Abständen."; "Aber so im Großen und Ganzen, mit den vier Wochen Abstand, das war schon und dem halben Jahr, das fühlte sich stimmig an."; "Und bei manchen Gruppen hat sich gezeigt, dass die Zeit von einer Stunde ein bisschen knapp bemessen war."
	Requests for optimization and change	Some relatives who were still working found it difficult to coordinate participation in the telephone-based groups with their working hours. So that these carers can participate better, evening hours may be favourable. It was important to the relatives that the technical execution of the groups worked well. Some family carers would have liked to talk to each other on the phone for longer than jus…	"They also said that they would have liked it better if they had had someone in the group who is also caring for their father or mother."	"Auch die haben gesagt, das hätte mir besser gefallen, wenn ich da jemanden in der Gruppe gehabt hätte, der auch seinen Vater oder seine Mutter pflegt."
	Group folder	Everyone had the opportunity to prepare for the next session with the help of the group folder. Some participants who were very stressed felt overwhelmed by the group folder or by the offer to participate in the telephone-based groups. With such participants, it was beneficial to make it clear to them that they could use the group folder if they wanted to get information, but they did not have to…	"[...] those we approached with moderate to severe depressive symptoms here at the clinic, who were then also overwhelmed with the offer [...]"; "Most of them found this folder very helpful during the telephone calls, because it also gave them the opportunity to prepare themselves again."	"[...] die wir angesprochen haben mit einer mittelgradig bis schwer depressiven Symptomatik hier bei uns in der Klink waren, die dann auch überfordert waren erstmal mit dem Angebot [...]"; "Die meisten fanden diesen Ordner während der Durchführung der Telefonate sehr hilfreich, weil die ja auch die Möglichkeit gegeben haben, sich nochmal vorzubereiten."
	Feedback sheets useful?	The feedback sheet was seen as a very helpful tool because the participants were able to give feedback on things and sensitivities that they would not have done within the telephone-based group. It was also a good opportunity for the moderators to prepare for the next session on the basis of the feedback. Basically, the feedback sheet could be left as it is since filling it out was not very time-…	"Exactly, so the instrument has also been well received, so... ."	"Genau also ist auch gut angenommen worden das Instrument von daher… ."
Possibilities for improvement and further development	Homogenization of groups	Employed carers versus carers who are no longer employed should be grouped together in the telephone-based groups. Homogenization of the groups with regard to the dementia severity among the relatives being cared for does not make sense. In this respect, a mixture is better because relatives who care for a partner with dementia who is still in the early stages can benefit greatly from relatives w…	"[...] that they said, that this should be a bit more similar, that they are pulled together."; "They also said that they would have liked it better if they had had someone in the group who is also caring for their father or mother."	"[...] dass sie gesagt haben, dass das vielleicht ein bisschen ähnlicher sein sollte, dass die zusammengezogen werden."; "Auch die haben gesagt, das hätte mir besser gefallen, wenn ich da jemanden in der Gruppe gehabt hätte, der auch seinen Vater oder seine Mutter pflegt."
	Number of group participants	Five participants in the telephone groups was a good number; possibly as few as four would suffice.	"Then I actually think maybe even four times would be enough to talk to them on the phone."	"Dann finde ich eigentlich, vielleicht würde sogar vier Mal reichen mit denen zu telefonieren."
	Follow-up telephone-based aftercare group session	A moderator could possibly shorten the aftercare measure to four months and then offering another single summary session after half a year. However, there should not be many follow-up sessions since after half a year, it no longer constitutes rehab aftercare. Rehab aftercare should end at some point. In addition, after six months, a new care situation has developed in the case of dementia, and su…	"And then again at a greater intervall. That would also be a possibility, I could imagine."; "And exactly, maybe four times would be enough and then a final session.."	"Und dann in einem größeren Abstand nochmal. Wäre auch eine Möglichkeit, die ich mir vorstellen könnte."; "Und genau, vielleicht würde es eben auch vier Mal reichen und dann eine Abschlusssitzung"
	Continue telephone-based aftecare groups as open groups?	Both moderators could not imagine an open group as an aftercare measure at all because they thought that it would then no longer be aftercare. An open group could also not be regarded as a self-help group since in the opinion of the moderators, these should also be professionally guided.	"No, I can't imagine that either"; "That`s not aftercare, that's somehow a group meeting."	"Nein das kann ich mir auch nicht vorstellen."; "Das ist ja keine Nachsorge das ist ja irgendwie ein Gruppentreff."
	Offer telephone-based aftercare groups also as an aftercare service of the German Pension Insurance?	If the aftercare groups were also offered to family carers who participate in the rehabilitation measure via the German Pension Insurance, its content would have to be adapted since it concerns a different patient group, many of whom are still employed, for example.	"You'd probably have to adjust everything again there, too. Also adjust the content."	"Da müsste man das wahrscheinlich auch alles nochmal anpassen. Auch Inhaltlich anpassen."
	Conducting aftercare groups as WhatsApp group	The moderators could not even imagine a WhatsApp group as an aftercare measure, or they firmly rejected it, since it would not be aftercare or controlled support. In addition, a verbal exchange is very important for the target group of family carers, as there is a great need to talk. A WhatsApp group would not meet this need. In addition, many family carers would be able to express themselves ora…	"Well, the question is what kind of aftercare is that? I mean, of course I can exchange ideas in a WhatsApp group, but with what content and for what purpose?"; "What kind of support should that be? Then I can also meet at a coffee party and have a nice chat."	"Naja die Frage ist ja was soll das für eine Nachsorge sein. Also ich meine, klar kann ich mich in einer WhatsApp Gruppe austauschen, aber mit welchem Inhalt und mit welchem Ziel?"; "Was soll das für eine Unterstützung sein? Dann kann ich doch auch ein Kaffeekränzchen mich treffen und mich nett austauschen."
	Conducting aftercare groups as video conferencing e.g. Skype	Offering the aftercare measure via a video conferencing call, as opposed to a WhatsApp group, is considered a good and realistic option and an alternative to telephone-based groups.	"So that would also be a possibility that I could imagine, that I see."	"Also das wäre auch eine Möglichkeit, die ich mir vorstellen könnte, die ich sehe."
a To ensure the quality of the translation of the original German-language anchor examples into English, the following standardized forward-backward translation procedure was applied to each quote: (1.) the original anquor example was forward translated into one single interim translation in target language, (2.) the interim translation was backtranslated into source, (3.) review of the backward-…
b This category was obtained Inductively
